# Supplementary material for: Evaluation of infrared thermography and 6-minute walk tests to assess airflow limitation, impaired thermoregulation, and exercise intolerance in dogs with brachycephalic obstructive airway syndrome
Source: PLoS One. 2023 Mar 31;18(3):e0283807. doi: 10.1371/journal.pone.0283807 (PMC10065248; doi:10.1371/journal.pone.0283807)
Supplement: S1 Data — (XLSX) [file pone.0283807.s001.xlsx]

## Sheet: Sheet1
											Pre-6MWT		T=0		5min		15min		Pre-6MWT	T=0	T=5	T=15	Pre-6MWT	T=0	T=5	T=15	Pre-6MWT	T=0	T=5	T=15	Pre-6MWT	T=0	T=5	T=15	Pre-6MWT	T=0	T=5	T=15	Pre-6MWT
Dog	Reproductive Status	Age	Wt	BCS	Right Front Leg	Head Conformation	Breed	BOAS Grade	Duration of CS	6MWT	Temp		Temp		Temp		Temp		Pulse	Pulse	Pulse	Pulse	Resp	Resp	Resp	Resp	SPO2	SPO2	SPO2	SPO2	Stertor	Stertor	Stertor	Stertor	Stridor	Stridor	Stridor	Stridor	Ventral		Dorsal		Rostral		Ventral		Dorsal		Rostral
	MC, FS, MI, FI	mo	kg	(1-9)	cm	Brachy, Mesa		0-4	mo	meters	dF	dC	dF	dC	dF	dC	dF	dC					bpm	bpm	bpm	bpm	%	%	%	%	1=Y, 0=N	1=Y, 0=N	1=Y, 0=N	1=Y, 0=N	1=Y, 0=N	1=Y, 0=N	1=Y, 0=N	1=Y, 0=N	max (dF)	max (dC)	max (dF)	max (dC)	max (dF)	max (dC)	avg (dF)	avg (dC)	avg (dF)	avg (dC)	avg (dF)
1	FS	138	3.22	4	19	Mesa	Chihuahua Mix	0	0	475.3	100.8	38.2222	102	38.8889	101.6	38.6667	101.8	38.7778	148	96	92	84	52	56	44	40	96	95	100	100	0	0	0	0	0	0	0	0	95	35	86.2	30.1111	86.3	30.1667	91.5	33.0556	81.4	27.4444	74
2	FS	140	6.5	7	17	Mesa	Dachshund Mix	0	0	395.2	100.5	38.0556	102.1	38.9444	102	38.8889	102.1	38.9444	212	128	132	100	40	60	60	60	97	90	98	94	0	0	0	0	0	0	0	0	98	36.6667	91.8	33.2222	84.3	29.0556	95.2	35.1111	84.2	29	76.2
3	FS	128	5.18	5	16.5	Brachy	MBD	0	0	406.6	103.5	39.7222	102.3	39.0556	102	38.8889	102.1	38.9444	160	160	140	128					100	100	100	97	0	0	0	0	0	0	0	0	99.8	37.6667	98.8	37.1111	95.5	35.2778	92.8	33.7778	93.1	33.9444	89.5
4	MC	32	5.65	6	22	Brachy	Brussels Griffon	0	0	612.2	102.3	39.0556	102.8	39.3333	102.3	39.0556	102.3	39.0556	120	136	140	124				50	97	97	100	100	0	0	0	0	0	0	0	0	97.1	36.1667	90.5	32.5	88.9	31.6111	89.7	32.0556	84.2	29	82.4
5	MC	32	4.2	5	22	Brachy	Brussels Griffon	0	0	406.6	102.3	39.0556	102.5	39.1667	99.5	37.5	101.9	38.8333	96	120	124	116	50	64			99	100	100	100	0	0	0	0	0	0	0	0	101.5	38.6111	94.7	34.8333	89.6	32	95.7	35.3889	87.7	30.9444	80.4
6	MI	9	9.94	4	30	Brachy	Boston Terrier	0	0	477.8	102.5	39.1667	103.4	39.6667	103.1	39.5	102.4	39.1111	120	120	108	100		44	48	36	97	94	94	99	0	0	0	0	0	0	0	0	94.5	34.7222	99.3	37.3889	96.3	35.7222	91.1	32.8333	90.7	32.6111	76.5
7	FS	61	23	5	42	Mesa	MBD	0	0	458	102.1	38.9444	101.7	38.7222	101.7	38.7222	101.6	38.6667	84	96	88	80					94	100	96	96	0	0	0	0	0	0	0	0	95.4	35.2222	96.1	35.6111	83.1	28.3889	91.8	33.2222	86.3	30.1667	76
8	MC	95	7.18	6	23	Mesa	Chihuahua Mix	0	0	536.6	102.8	39.3333	102.7	39.2778	103.1	39.5	102.7	39.2778	140	116	124	124	36				96	92	98	98	0	0	0	0	0	0	0	0	95.8	35.4444	95.4	35.2222	89.6	32	88.4	31.3333	90.9	32.7222	79.5
9	MC	105	7.16	5	21	Mesa	Chihuahua Mix	0	0	521.1	101.7	38.7222	100.2	37.8889	101.7	38.7222	100.8	38.2222	104	92	96	88	36	28	28	32	99	95	96	96	0	0	0	0	0	0	0	0	98.8	37.1111	99.8	37.6667	87	30.5556	90.7	32.6111	87.7	30.9444	75.2
10	FS	32	27	5	39	Mesa	Golden Retriever	0	0	610.9	101.8	38.7778	102.2	39	102.9	39.3889	102.3	39.0556	140	136	124	132					99	98	100	96	0	0	0	0	0	0	0	0	92.8	33.7778	90.9	32.7222	83.7	28.7222	89	31.6667	85.3	29.6111	77.5
11	FS	102	38	6	47.5	Brachy	Boxer Mix	0	0	436.4	101.5	38.6111	101.6	38.6667	101.7	38.7222	101	38.3333	144	140	120	96	24			28	94	97	96	96	0	0	0	0	0	0	0	0	93.9	34.3889	91.8	33.2222	92	33.3333	88.2	31.2222	84.2	29	74.8
12	FS	94	6.22	5	18	Mesa	Chihuahua Mix	0	0	421.9	101.6	38.6667	101.1	38.3889	102.3	39.0556	101.3	38.5	136	136	128	132	28	48		52	100	100	100	100	0	0	0	0	0	0	0	0	94.1	34.5	91.4	33	89.4	31.8889	88.7	31.5	87.1	30.6111	80.8
13	FS	132	6.66	8	17	Brachy	Terrier Mix	0	0	428.6	101.2	38.4444	101.4	38.5556	102	38.8889	102.2	39	176	140	124	116	24	24	28	32	97	100	100	99	0	0	0	0	0	0	0	0	101.5	38.6111	88.2	31.2222	81	27.2222	90.5	32.5	81.4	27.4444	76
14	FI	23	22	4	38	Mesa	MBD	0	0	519.7	102	38.8889	102	38.8889	101.9	38.8333	101.7	38.7222	144	100	120	116					100	100	99	100	0	0	0	0	0	0	0	0	93.6	34.2222	94.3	34.6111	90	32.2222	89.4	31.8889	91	32.7778	77.4
15	MC	36	40.4	7	43.5	Mesa	Labrador Retriever	0	0	396.6	102	38.8889	102.7	39.2778	102.7	39.2778	101.9	38.8333	72	68	96	60	36				98	95	95	100	0	0	0	0	0	0	0	0	95.5	35.2778	93.3	34.0556	81.8	27.6667	93.1	33.9444	88.3	31.2778	77.2
16	FS	24	37.5	4	53.5	Mesa	Great Pyrenees	0	0	366.1	101.6	38.6667	101.6	38.6667	101.4	38.5556	101.6	38.6667	92	96	76	76					99	95	100	100	0	0	0	0	0	0	0	0	94.6	34.7778	92.4	33.5556	90.1	32.2778	89.1	31.7222	87.3	30.7222	85.9
17	MC	47	38	5	48	Mesa	Pit Bull Mix	0	0	480	100.8	38.2222	101.6	38.6667	101.8	38.7778	101.7	38.7222	116	96	92	112					100	95	95	95	0	0	0	0	0	0	0	0	97.7	36.5	92.3	33.5	82.4	28	94.7	34.8333	84.9	29.3889	76.6
18	FS	139	30	7	34.5	Mesa	Pit Bull	0	0	372.4	101	38.3333	101.4	38.5556	101.1	38.3889	101	38.3333	136	126	124	96				24	100	99	95	98	0	0	0	0	0	0	0	0	97.2	36.2222	94.2	34.5556	91	32.7778	94.2	34.5556	89	31.6667	80.7
19	MC	134	27.2	5	36	Mesa	Pit Bull	0	0	285.2	101.4	38.5556	101.6	38.6667	101.5	38.6111	101.3	38.5	144	112	96	104					99	97	100	100	0	0	0	0	0	0	0	0	99.9	37.7222	98.7	37.0556	90.1	32.2778	95.2	35.1111	93.8	34.3333	83
20	FS	36	40	5	51	Mesa	Great Pyrenees	0	0	383.9	101.4	38.5556	101.6	38.6667	102	38.8889	101.7	38.7222	68	128	108	104					99	100	100	99	0	0	0	0	0	0	0	0	90.5	32.5	90	32.2222	79.8	26.5556	85.1	29.5	83.1	28.3889	74
21	MC	30	5.83	4	27	Mesa	Chihuahua Mix	0	0	471.2	101.7	38.7222	102	38.8889	101.9	38.8333	102.9	39.3889	140	124	116	112	24	32	20	20	100	100	98	100	0	0	0	0	0	0	0	0	98.2	36.7778	96	35.5556	80.8	27.1111	94.6	34.7778	85.9	29.9444	74.1
22	MC	72	6.32	4	22	Clinical	Boston Terrier	1	72	392.7	99.6	37.5556	99.5	37.5	100.9	38.2778	100	37.7778	122	96	88	96	40	36	32	32	100	98	100	99	1	0	0	0	0	0	0	0	99.6	37.5556	94	34.4444	83.8	28.7778	96.8	36	89.8	32.1111	78.4
23	MC	90	12	6	25.8	Clinical	French Bulldog	1	90	436.4	99.8	37.6667	100.9	38.2778	101.1	38.3889	101.7	38.7222	152	168	132	128	32				100	99	94	100	1	1	1	1	0	0	0	0	97.2	36.2222	96.3	35.7222	80.9	27.1667	93.1	33.9444	86.3	30.1667	74.3
24	MC	76	27.4	4	39	Mesa	Pit Bull	0	0	200.5	99.5	37.5	100.1	37.8333	100.1	37.8333	100.3	37.9444	104	100	84	88	24	28	24	20	100	100	99	98	0	0	0	0	0	0	0	0	98	36.6667	94.1	34.5	75.9	24.3889	95.6	35.3333	83.4	28.5556	69.3
25	FI	14	9.8	6	20	Clinical	French Bulldog	2	14	377.6	101.3	38.5	101.8	38.7778	102.1	38.9444	101.1	38.3889	140	160	140	132	20			36	97	97	98	96	1	1	1	1	1	1	1	1	101	38.3333	101	38.3333	102.7	39.2778	98.6	37	98.9	37.1667	99.2
26	MC	45	16.2	8	18	Clinical	French Bulldog	1	45	445.3	102.5	39.1667	103	39.4444	102.9	39.3889	102.3	39.0556	144	136	200	202					93	98	98	100	1	1	1	1	0	0	1	0	96.6	35.8889	99.3	37.3889	93.5	34.1667	93.3	34.0556	96.2	35.6667	85.2
27	FS	15	20.8	7	23	Brachy	English Bulldog	0	0	426	102	38.8889	103	39.4444	103.2	39.5556	102.9	39.3889	144	160	144	140					97	96	97	96	0	0	0	0	0	0	0	0	98.8	37.1111	99.8	37.6667	83.4	28.5556	95.2	35.1111	94.8	34.8889	73
28	FS	19	23.8	8	26	Clinical	English Bulldog	2	19	396.7	102.8	39.3333	103.3	39.6111	102.8	39.3333	103	39.4444	160	140	112	116					90	94	90	91	1	1	1	1	0	0	0	0	97.6	36.4444	98.7	37.0556	92.5	33.6111	94.3	34.6111	95.3	35.1667	81.4
29	MI	15	26.6	9	24	Clinical	English Bulldog	3	15	312.9	102.6	39.2222	103.2	39.5556	102.9	39.3889	102.8	39.3333	106	156	156	132					100	94	91	93	1	1	1	1	0	0	0	0	98.4	36.8889	102.1	38.9444	102	38.8889	90.3	32.3889	98.9	37.1667	96.7
30	FS	112	30.6	4	48	Brachy	Boxer	0	0	464	101.9	38.8333	102.4	39.1111	102.1	38.9444	101.5	38.6111	144	144	142	132					98	97	100	98	0	0	0	0	0	0	0	0	100.2	37.8889	99.4	37.4444	89.1	31.7222	96.7	35.9444	91.2	32.8889	79
31	MC	86	11.8	5	24	Brachy	French Bulldog	0	0	487.5	102.4	39.1111	102.8	39.3333	102.7	39.2778	102.3	39.0556	148	152	180	180	40				99	99	99	99	0	0	0	0	0	0	0	0	93.9	34.3889	98.7	37.0556	86.4	30.2222	89.9	32.1667	94	34.4444	75.2
32	MC	141	11.11	6	22	Clinical	Pug	2	141	220.8	101.9	38.8333	102.2	39	101.3	38.5	100.8	38.2222	148	148	148	108				16	100	99	99	99	1	1	1	0	0	0	0	0	100.9	38.2778	105	40.5556	103.7	39.8333	93.2	34	102.4	39.1111	95.6
33	MC	108	9.8	4	20	Clinical	Pug	1	108	240	101.4	38.5556	100.6	38.1111	101.9	38.8333	100.3	37.9444	124	152	128	124	28				96	99	100	100	1	1	1	1	0	0	0	0	99.1	37.2778	101.9	38.8333	100.7	38.1667	91.7	33.1667	99.9	37.7222	93.1
34	FS	106	17.8	5	30	Clinical	English Bulldog	1	106	436.4	100.7	38.1667	101.4	38.5556	102.1	38.9444	102	38.8889	168	172	176	164	24				100	95	97	100	1	1	1	1	1	1	1	1	94.7	34.8333	91.8	33.2222	82.8	28.2222	87.9	31.0556	86	30	74.4
35	FS	125	5.12	5	22	Brachy	Brussels Griffon	0	0	464	101.3	38.5	101.9	38.8333	101.6	38.6667	101.9	38.8333	144	144	116	88	32			36	99	98	100	96	0	0	0	0	0	0	0	0	98.2	36.7778	95	35	94.6	34.7778	88.8	31.5556	89.2	31.7778	88.9
36	MC	24	16.6	5	28	Clinical	French Bulldog	1	24	538.9	102.7	39.2778	103.2	39.5556	103.2	39.5556	102.6	39.2222	144	128	108	116					95	96	95	96	1	1	1	1	0	0	0	0	95	35	100	37.7778	94.2	34.5556	91.3	32.9444	97.5	36.3889	87.3
[truncated: 37 more columns]
